# Supplementary material for: Arsenobetaine amide: a novel arsenic species detected in several mushroom species
Source: Anal Bioanal Chem. 2024 Jan 16;416(6):1399–405. doi: 10.1007/s00216-024-05132-z (PMC10861392; doi:10.1007/s00216-024-05132-z)
Supplement: Supplementary file 1 — Supplementary file1 (XLSX 30 KB) [file 216_2024_5132_MOESM1_ESM.xlsx]

## Sheet: Cover sheet
Supplementary material to
Arsenobetaine amide: A novel arsenic species detected in several mushroom species
Martin WalentaA, Andrea RaabA, Simone BraeuerB, Lorenz SteinerC, Jan BorovičkaD,E, Walter GoesslerA, *
A University of Graz, Institute of Chemistry, Analytical Chemistry, Universitaetsplatz 1, 8010 Graz, Austria
B University of Vienna, Faculty of Chemistry, Institute of Analytical Chemistry, Waehringer Strasse 38, Vienna, 1090, Austria
C University of Graz, Institute of Chemistry, Inorganic Chemistry, Universitaetsplatz 1, 8010 Graz, Austria
D Institute of Geology of the Czech Academy of Sciences, Rozvojová 269, 16500 Prague 6, Czech Republic
E Nuclear Physics Institute of the Czech Academy of Sciences, Hlavní 130, 25068 Husinec-Řež, Czech Republic
* Corresponding author. E-mail: walter.goessler@uni-graz.at

## Sheet: Table S1
Table S1 Mushroom species investigated in this study and additional information.
Repository ID	Sample	Origin	Environment	Fungarium specimen
B 1504	Ramaria sanguinea	Czech Republic	Non-contaminated area	PRM
JIR-116	Amanita muscaria 1	Czech Republic	Contaminated area	Not available
STM-015	Amanita muscaria 2	Austria	Non-contaminated area	Not available
STM-037	Amanita muscaria 3	Austria	Non-contaminated area	Not available
WECH-57	Amanita muscaria 4	Austria	Contaminated area	Not available
STM-227	Boletus edulis 1	Austria	Non-contaminated area	Not available
STR-009	Boletus edulis 2	Austria	Contaminated area	Not available
WECH-31	Boletus edulis 3	Austria	Contaminated area	Not available
STM-039	Boletus edulis 4	Austria	Non-contaminated area	Not available
STM-307	Macrolepiota procera 1	Austria	Non-contaminated area	Not available
WECH-51	Macrolepiota procera 2	Austria	Contaminated area	Not available
PRM - fungarium of the Mycological Department, national Museum, Prague

## Sheet: Table S2
Table S2. Intensities of 1 µg L-1 of different elements, oxide ratios, doubly charged ratios and relative standard deviations (RSD) in helium mode for total arsenic determination and with additional optional gas CO2 (1% in Ar 5.0, Messer Austria GmbH, Gumpoldskirchen, Austria) for arsenic speciation analysis.
Gas mode	m/z 59	m/z 89	m/z 205	Oxide ratio	Doubly charged ratio	RSD [%]
	[kCPS]	[kCPS]	[kCPS]	(m/z 156/140) [%]	(m/z 70/140) [%]
He	33	32	63	0.4	1.4	3.9
He + CO2	48	40	55	0.3	4.1	4.9

## Sheet: Table S3
Table S3. Certified and measured arsenic mass fractions of NIST-1573a (Tomato Leaves), IPE-120 (Agaricus bisporus) and NIST-1643f (Trace elements in water), as well as the inorganic arsenic mass fraction of NIST-1643f found by anion exchange chromatography.
Total As	n	certified	measured	trueness
		[µg kg-1]	[µg kg-1]	[%]
SRM® 1643f	1	56.9 ± 0.4	57.9	102
SRM® 1573a	7	112 ± 4	139 ± 7	124
IPE-120	9	137 ± 67	167 ± 9	122
As (V)
SRM® 1643f	4	56.9 ± 0.4	54.8 ± 3.2	96

## Sheet: Table S4
Table S4. Arsenic speciation results of IPE-120 of this study compared with previously reported ranges. (Llorente-Mirandes et al., 2014; Braeuer et al., 2020; Braeuer et al. 2021; Walenta et al. 2023)
	This dataset	Range of previous studies
n = 6	[µg As kg-1]	[µg As kg-1]
AB	54 ± 3	56 – 71
DMA	42 ± 6	37 – 56
MA	<2	1 – 2.4
iAs	13 ± 2	11 – 34
TMAO	6.0 ± 0.2	2.9 – <9.3
AC	<2	<1 – <1.8
TETRA	2.6 ± 0.5	1.9 – 3.1
Sum of species	131 ± 6	115 – 166
Total extracted	128 ± 2	132 – 190

## Sheet: Table S5
Table S5. Settings of HR ES-MS (Q-TOF, equipped with a Dual AJS source)
Auto MS2 optimization	Medium (100 – 1700 m/z)
MS scan range [m/z]	50 - 500
Scan rate [Hz]	2
Isolation width MS/MS	Medium (~4 amu)
Collision energies	10; 20; 40
Max precursors per cycle	2
Active exclusion excluded after [spectra]	2
Gas temp [°C]	280
Gas flow [L min-1]	10
Nebulizer [psig]	40
Sheatgas temp [°C]	380
Sheatgas flow [L min-1]	12
Capillary Voltage [V]	5000
Nozzle Voltage [V]	0
Fragmentor [V]	110
Reference Masses (positive) [m/z]	922.0098; 195.0877

## Sheet: Table S6
Table S6. Mass fraction of total arsenic, extractable arsenic, recovered arsenic* and arsenic species from each sample [mg As kg-1 dm], “UNK” sums up the contribution of unidentified species detected. n=3 for total As and As speciation analysis for all samples, except STR-009 (n=3 for total As, n=1 for As speciation analysis). * Sum of all signals in the cation-exchange chromatogram, including pe…
Mean	Total As	Extractable As	Recovered As*	DMA	MA	iAs	AB	TMAO	AC	TETRA	AB-amide	AB2	AC2	UNK
Sample Name	mg kg-1	mg kg-1	mg kg-1	mg kg-1	mg kg-1	mg kg-1	mg kg-1	mg kg-1	mg kg-1	mg kg-1	mg kg-1	mg kg-1	mg kg-1	mg kg-1
R. sanguinea	17.2472	13.9636	13.5217	0.0299747	<0.002	<0.002	5.63056	0.0658834	2.48805	1.29157	1.6514	0.21772	1.30582	0.92335
A. muscaria 1	21.6977	20.6517	17.6954	0.786661	0.0402892	0.3962	10.3304	0.123237	0.763493	2.72395	0.239542	0.123108	0.554893	0.0865651
A. muscaria 2	0.739644	0.611933	0.602572	0.0763235	0.005821	0.0143788	0.324482	<0.002	0.0223504	0.0406184	0.00313663	<0.002	0.0129666	<0.002
A. muscaria 3	1.03953	0.8688	0.83185	0.0688923	0.00428625	0.0177391	0.476616	<0.002	0.0228271	0.0844052	0.00608701	0.00216146	0.0178527	0.00943894
A. muscaria 4	2.03448	1.26007	1.30196	0.137495	0.0301892	0.0286407	0.759436	<0.002	0.0217235	0.0767354	0.00998749	0.00499214	0.0140038	0.00818633
B. edulis 1	1.02046	0.701467	0.727982	0.144219	0.0049867	0.029516	0.0970082	<0.002	0.03574	0.0462142	0.00688537	0.00913143	<0.002	0.222297
B. edulis 2	1.7513	0.9608	1.04477	0.031142	0.00526316	0.0399404	0.15146	0.0884211	0.0537041	0.0432572	0.017279	0.0234757	<0.002	0.272453
B.edulis 3	0.53779	0.4084	0.411189	0.0404325	<0.002	0.0133114	0.097724	0.0207058	0.0397884	0.0367372	0.00397182	0.00858018	<0.002	0.0575228
B. edulis 4	0.275393	0.203467	0.209793	0.0182866	<0.002	0.00979533	0.0443386	0.00992084	0.00475562	0.0128183	0.00236506	<0.002	<0.002	0.0678177
M. procera 1	0.889268	0.742267	0.692755	0.101535	0.00730755	0.00535541	0.352596	<0.002	0.0188227	<0.002	0.00218344	0.00259632	<0.002	0.0550272
M. procera 2	4.53424	3.69673	3.68428	0.0227722	0.0554139	0.0221771	2.89177	<0.002	0.0674676	0.0395877	0.00683396	0.0102758	<0.002	0.188469
Standard deviation	Total As	Extractable As	Recovered As*	DMA	MA	iAs	AB	TMAO	AC	TETRA	AB-amide	AB2	AC2	UNK
Sample Name	mg kg-1	mg kg-1	mg kg-1	mg kg-1	mg kg-1	mg kg-1	mg kg-1	mg kg-1	mg kg-1	mg kg-1	mg kg-1	mg kg-1	mg kg-1	mg kg-1
R. sanguinea	0.206438	0.154896	0.788436	0.00118925	-	-	0.1	0.0287691	0.00715477	0.01	0.0112612	0.00665706	0.00934958	0.073138
A. muscaria 1	1.48377	1.76225	0.269795	0.0298199	0.00258805	0.0122228	0.1	0.0225336	0.0329235	0.0488561	0.0207298	0.015839	0.0488916	0.0086967
A. muscaria 2	0.01	0.00646323	0.00891774	0.00460136	0.001	0.000830389	0.01	-	0.00101383	0.00179078	0.001	-	0.000634834	-
A. muscaria 3	0.0182582	0.0175077	0.0152119	0.00230789	0.00120898	0.00114263	0.00568243	-	0.00251852	0.00130705	0.001	0.000542744	0.000668712	0.00127908
A. muscaria 4	0.0393576	0.0397826	0.0698681	0.0147309	0.00579855	0.00590704	0.0500431	-	0.00167748	0.00126587	0.00128306	0.00124834	0.00159108	0.00356929
B. edulis 1	0.0559397	0.016563	0.031992	0.01256	0.00154562	0.00395083	0.015682	-	0.0023034	0.00361645	0.00264175	0.00200062	-	0.0231683
B. edulis 2	0.0336454	-	-	-	-	-	-	-	-	-	-	-	-	-
B.edulis 3	0.0248122	0.01	0.0197258	0.00564906	-	0.00186985	0.00898049	0.00242193	0.00441648	0.00237027	0.001	0.000940947	-	0.0125174
B. edulis 4	0.0103181	0.0113001	0.01	0.00145567	-	0.00174501	0.00557362	0.00222465	0.001	0.0022663	0.001	-	-	0.00927943
M. procera 1	0.0156696	0.0399351	0.036417	0.00761679	0.00145432	0.000553913	0.0215941	-	0.00154541	-	0.001	0.00104661	-	0.00702944
M. procera 2	0.198985	0.0552559	0.151286	0.00322571	0.0124148	0.00382351	0.0965483	-	0.00387801	0.00076112	0.001	0.00130434	-	0.0351323
